# Supplementary material for: Cognitive Functioning and Schizotypy: A Four-Years Study
Source: Front Psychiatry. 2021 Jan 8;11:613015. doi: 10.3389/fpsyt.2020.613015 (PMC7820122; doi:10.3389/fpsyt.2020.613015)
Supplement: Supplementary file 1 [file Data_Sheet_1.xlsx]

## Sheet: Suppl. Table 1
Supplementary Table 1. Analysis of drop-out participants
	Controls	CPS	ParS	NegS	Dis
Declined without providing specific reason	20	8	8	6	5
Change in contact details/Inability to trace	15	7	3	2	3
Fear of COVID-19	22	3	6	1	4
Health problems/pregnancy/breastfeeding	6	2	0	0	0
Change of residence	38	1	14	9	10

## Sheet: Suppl. Table 2
Supplementary Table 2. Demographic characteristics of participants at follow-up vs participants only at baseline assessment
	Participants (n=70)	Declined (n=193)	p value
Age (years at baseline)a	36.17±9.38	29.68±10.26	<0.001
Education (years at baseline)a	16.29±2.43	15.35±2.72	0.003
Sex (male/female)b	21/49	86/107	0.034
Cigarettes/day (at baseline)a	4.99±9.16	3.70±7.06	0.437
SPQ Ideas of referencea	1.81±1.76	2.61±2.38	0.03
SPQ Excessive social anxietya	2.80±2.47	2.54±2.29	0.527
SPQ Odd beliefsa	1.84±1.93	1.88±1.95	0.843
SPQ Unusual perceptual experiencesa	1.11±1.39	1.41±1.62	0.215
SPQ Eccentric behaviora	1.47±1.88	1.72±2.08	0.473
SPQ Lack of close friendsa	2.24±2.14	1.96±2.03	0.296
SPQ Odd speecha	2.56±2.28	2.62±2.39	0.972
SPQ Constricted affecta	1.73±1.63	1.63±1.80	0.352
SPQ Suspiciousnessa	2.39±2.03	2.78±2.44	0.379
SPQ Total scorea	17.86±10.03	18.97±13.35	0.666
SPQ Cognitive-perceptual factor scorea	2.96±2.92	3.29±3.12	0.557
SPQ Paranoid factor scorea	7.00±4.42	7.99±6.06	0.462
SPQ Negative factor scorea	9.16±6.35	8.86±6.81	0.563
SPQ Disorganized factor scorea	3.99±3.27	4.36±3.82	0.732
SPQ: Schizotypal Personality Questionnaire
aMann-Whitney analysis
bChi-square analysis
Significant between-group diffrences are marked in bold

## Sheet: Suppl. Table 3
Supplementary Table 3. Groups of "schizotypy incogruent" participants
Baseline assessment group	Follow-up assessment group	n
Paranoid	Control	3
Cognitive-perceptual	Disorganized	3
Cognitive-perceptual	Control	5
Disorganized	Control	3
Control	Cognitive-perceptual	1
Control	Disorganized	1

## Sheet: Suppl. Table 4
Supplementary Table 4. Correlations of the SPQ scores between baseline and follow-up assessments
Whole sample (n=70)
	F/U cognitive-perceptual factor score	F/U paranoid factor score	F/U negative factor score	F/U disorganized factor score	F/U ideas of reference	F/U excessive social anxiety	F/U odd beliefs	F/U unusual perceptual experiences	F/U eccentric behavior	F/U lack of close friends	F/U odd speech	F/U constricted affect	F/U suspiciousness	F/U total score
Bas. cognitive-perceptual factor score	0.637***	0.073	-0.050	0.148	0.320	-0.024	0.561***	0.493***	-0.022	-0.035	0.235	-0.041	-0.062	0.216
Bas. paranoid factor score	0.031	0.658***	0.527***	0.274	0.307	0.472***	0.048	-0.002	0.137	0.359**	0.283	0.358**	0.497***	0.553***
Bas. negative factor score	-0.058	0.681***	0.907***	0.349**	0.089	0.540***	-0.092	0.010	0.251	0.815***	0.298	0.786***	0.620***	0.823***
Bas. disorganized factor score	-0.005	0.277	0.340**	0.510***	-0.032	0.297	-0.080	0.098	0.345**	0.271	0.453***	0.272	0.207	0.423***
Bas. ideas of reference	0.304	0.128	-0.160	-0.006	0.487***	-0.008	0.360**	0.113	-0.057	-0.230	0.040	-0.120	-0.096	0.019
Bas. excessive social anxiety	-0.113	0.674***	0.636***	0.249	0.102	0.695***	-0.113	-0.070	0.097	0.457***	0.282	0.434***	0.403***	0.566***
Bas. odd beliefs	0.613***	0.123	-0.040	0.115	0.350**	0.034	0.589***	0.410***	-0.005	-0.051	0.173	-0.047	-0.056	0.212
Bas. unusual perceptual experiences	0.484***	-0.017	-0.049	0.151	0.186	-0.096	0.358**	0.465***	-0.039	-0.003	0.254	-0.021	-0.052	0.160
Bas. eccentric behavior	-0.047	0.170	0.294	0.405***	-0.078	0.121	-0.152	0.112	0.625***	0.267	0.061	0.269	0.245	0.336**
Bas. lack of close friends	0.047	0.495***	0.828***	0.364**	0.052	0.377***	-0.005	0.099	0.300	0.819***	0.278	0.791***	0.478***	0.787***
Bas. odd speech	0.114	0.227	0.165	0.606***	0.014	0.130	0.067	0.133	0.183	0.117	0.730***	0.033	0.280	0.351**
Bas. constricted affect	-0.084	0.466***	0.799***	0.276	0.006	0.409***	-0.119	-0.006	0.206	0.768***	0.229	0.783***	0.416***	0.697***
Bas. suspiciousness	-0.056	0.418***	0.439***	0.262	0.091	0.124	-0.070	-0.016	0.212	0.374***	0.203	0.306	0.611***	0.427***
Bas. total score	0.167	0.601***	0.697***	0.480***	0.193	0.433***	0.105	0.186	0.269	0.604***	0.473***	0.587***	0.515***	0.771***
Schizotypy congruent group (n=54)
	F/U cognitive-perceptual factor score	F/U paranoid factor score	F/U negative factor score	F/U disorganized factor score	F/U ideas of reference	F/U excessive social anxiety	F/U odd beliefs	F/U unusual perceptual experiences	F/U eccentric behavior	F/U lack of close friends	F/U odd speech	F/U constricted affect	F/U suspiciousness	F/U total score
Bas. cognitive-perceptual factor score	0.705***	0.262	0.162	0.014	0.432***	0.098	0.625***	0.471***	-0.193	0.129	0.171	0.166	0.100	0.342
Bas. paranoid factor score	0.231	0.700***	0.666***	0.415**	0.274	0.499***	0.235	0.107	0.233	0.528***	0.388**	0.511***	0.547***	0.732***
Bas. negative factor score	0.062	0.679***	0.931***	0.518***	0.073	0.521***	-0.003	0.131	0.393**	0.870***	0.403**	0.818***	0.611***	0.910***
Bas. disorganized factor score	0.027	0.354	0.439***	0.482***	0.045	0.310	-0.080	0.178	0.361	0.365	0.379**	0.398**	0.268	0.492***
Bas. ideas of reference	0.471***	0.083	-0.094	-0.176	0.460***	-0.038	0.547***	0.115	-0.215	-0.155	-0.072	0.007	-0.093	0.039
Bas. excessive social anxiety	-0.018	0.657***	0.661***	0.408**	0.033	0.718***	-0.023	-0.001	0.172	0.508***	0.426***	0.467***	0.357	0.641***
Bas. odd beliefs	0.625***	0.295	0.134	0.009	0.435***	0.156	0.608***	0.334	-0.169	0.076	0.147	0.106	0.089	0.302
Bas. unusual perceptual experiences	0.495***	0.090	0.127	0.014	0.224	-0.035	0.358	0.457***	-0.137	0.149	0.128	0.178	0.069	0.243
Bas. eccentric behavior	-0.045	0.110	0.335	0.495***	-0.173	0.043	-0.177	0.181	0.758***	0.359	0.083	0.328	0.268	0.368
Bas. lack of close friends	0.098	0.496***	0.833***	0.511***	0.036	0.359	0.011	0.183	0.412**	0.837***	0.379**	0.798***	0.482***	0.832***
Bas. odd speech	0.228	0.444***	0.311	0.599***	0.250	0.183	0.130	0.263	0.169	0.205	0.693***	0.183	0.459***	0.489***
Bas. constricted affect	-0.024	0.516***	0.831***	0.425***	0.019	0.432***	-0.088	0.087	0.348	0.805***	0.311	0.796***	0.443***	0.779***
Bas. suspiciousness	0.111	0.430***	0.487***	0.389**	0.137	0.079	0.072	0.116	0.366	0.459***	0.247	0.366	0.630***	0.537***
Bas. total score	0.287	0.659***	0.805***	0.575***	0.221	0.440***	0.194	0.285	0.391**	0.731***	0.484***	0.708***	0.576***	0.891***
Bas: Baseline
F/U: Follow-up
SPQ: Schizotypal Pesonality Questionnaire
Significant correlations are marked in bold
***p<0.001, **p<0.005

## Sheet: Suppl. Table 5
Supplementary Table 5. Neuropsychological task performance (mean±SD) of the control and negative schizotypal groups
	Controls (n=31)		Negative schizotypals (n=20)			p value group	p value time point	p value group x time point
	Baseline	Follow-up	Baseline	Follow-up
Stockings of Cambridge
Problems solved correctly	9.23±1.65	8.94±1.41	9.70±0.98	9.65±1.35		0.085	0.443	0.587
Mean moves	4.15±0.44	4.21±0.34	4.03±0.29	4.07±0.49		0.196	0.391	0.866
Mean initial thinking time	5968.18±5376.44	5637.73±3738.26	5388.97±2814.64	4411.37±1219.52		0.383	0.126	0.445
Mean subsequent thinking time	469.19±459.82	426.27±427.19	273.40±319.08	251.27±327.68		0.069	0.572	0.857
Spatial Working Memory task
Total between-errors	21.84±17.67	18.00±13.86	11.85±9.87	14.45±13.12		0.067	0.757	0.112
Total within-errors	2.61±4.25	2.90±2.87	2.55±2.46	2.10±4.93		0.598	0.909	0.595
Total double-errors	1.71±3.20	1.58±2.19	0.85±1.57	0.55±1.00		0.055	0.635	0.85
Strategy score	41.32±5.94	41.65±4.45	39.10±5.71	39.85±6.85		0.157	0.525	0.8
Mean search preparation time	1263.31±449.35	1171.02±445.07	1057.96±345.59	1059.91±413.46		0.162	0.352	0.332
Attention Switch task
Mean congruency cost - correct responses	95.05±55.05	94.65±57.40	73.50±55.68	89.10±78.82		0.357	0.452	0.429
Mean switch cost - correct responses	-124.16±92.42	-112.26±92.73	-74.10±114.90	-104.35±78.51		0.238	0.476	0.106
Total correct switched responses	78.10±5.97	80.17±5.13	78.05±5.96	80.55±5.89		0.904	0.015	0.811
Total correct non-switched responses	73.97±4.76	73.30±4.09	71.25±5.78	72.50±4.92		0.118	0.733	0.265
Total commission errors - switched responses	0.10±0.40	0.00±0.00	0.05±0.22	0.00±0.00		0.616	0.136	0.616
Total commission errors - non-switched responses	0.03±0.18	0.03±0.18	0.00±0.00	0.05±0.22		0.813	0.488	0.488
Phonemic verbal fluency
Correct responses	36.55±7.95	40.45±8.98	36.20±8.94	38.55±9.75		0.634	0.002	0.419
Perseverative errors	0.71±1.37	0.55±0.85	0.80±1.11	0.40±0.68		0.909	0.105	0.486
Intrusion errors	2.19±2.89	1.39±1.86	1.50±1.36	1.35±1.18		0.407	0.235	0.414
Clusters	1.94±1.12	2.23±1.73	2.55±2.24	1.75±1.80		0.862	0.376	0.062
Switches	32.52±8.16	35.10±8.84	30.00±6.58	34.55±8.18		0.471	0.001	0.322
Letter-number sequencing
Total correct responses	10.87±2.85	10.61±2.89	10.80±3.22	11.55±2.56		0.543	0.571	0.248
Raven's progressive matrices
Total correct responses	51.90±4.36	52.57±5.15	53.45±4.97	52.00±6.35		0.724	0.483	0.062
Significant effects are marked in bold
